# Supplementary material for: The Tibetan medicine Zuotai influences clock gene expression in the liver of mice
Source: PeerJ. 2016 Jan 26;4:e1632. doi: 10.7717/peerj.1632 (PMC4741069; doi:10.7717/peerj.1632)
Supplement: Supplemental Information 1 — Nfil3 raw data. [file peerj-04-1632-s001.xlsx]

## Sheet: 0
			Liv-B-actin					B-actin				nif3旧	nif3新逆转
		Group					average	2015-09-17	average	dCt	2^(-dCt)			average	dCt	2^(-dCt)	%B-actinx100	Mean	SEM
	A03	10-Cont	18.2357	18.8895	19.0141	19.3075	18.7131	19.4741	19.0936	2.0936	0.234295	25.406	27.1617	26.2838	9.28383	0.00160432	68.4743	91.0838	6.77289		Cont		佐太
	A04		17.7402	17.9786	18.1217	18.377	17.9469	18.3362	18.1415	1.14154	0.453274	23.4743	25.9336	24.704	7.70395	0.00479599	105.808			6	60.5998	8.86165	52.8707	5.65789			10.6785
	A05		17.3937	18.21	18.3044	18.8204	17.9693	18.5086	18.239	1.23897	0.423676	24.1834	25.6237	24.9035	7.90355	0.00417634	98.5738			10	91.0838	6.77289	26.2292	6.45638			6.20246
	A06		18.1557	17.8527	18.513	19.0181	18.1738	17.5055	17.8396	0.839633	0.558786	24.3315	24.6416	24.4865	7.48654	0.00557605	99.7888			14	16.0975	4.31422	11.5519	2.34029
	A07		16.2077	17.183	17.3213	17.7615	16.904	19.4933	18.1986	1.19863	0.435688	23.8049	26.4256	25.1152	8.11523	0.00360639	82.7745			18	8.52968	1.67531	8.52415	1.79959
	B01	ZouTai	15.6296	16.5081	16.0785	17.0254	16.0721	18.5304	17.3012	0.301229	0.811561	25.0098	25.8798	25.4448	8.44483	0.00286981	35.3616	26.2292	6.45638	22	22.1733	6.4247	14.377	1.79959
	B02		15.2468	16.1346	16.6931	16.902	16.0248	18.2436	17.1342	0.13422	0.911162	24.6245	25.087	24.8558	7.85579	0.00431689	47.3778			2	32.022	8.07429	35.8176	3.49816
	B03		12.7732	13.9298	14.1455	14.2972	13.6162	18.38	15.9981	-1.00194	2.00269	25.53	25.1804	25.3552	8.35517	0.00305381	15.2485			6	60.5998	8.86165	52.8707	5.65789
	B04		12.3262	13.2785	13.6178	13.7043	13.0742	18.0545	15.5643	-1.43566	2.70507	24.8512	25.0859	24.9686	7.96858	0.00399226	14.7585			10	91.0838	6.77289	26.2292	6.45638
	B05		13.7698	14.8257	15.2016	14.6781	14.599	18.2787	16.4389	-0.561109	1.4754	25.8762	25.1738	25.525	8.52499	0.0027147	18.3997			14	16.0975	4.31422	11.5519	2.34029
	B06	14-Cont	14.2094	13.3965	13.7906	13.9588	13.7988	18.4799	16.1394	-0.860642	1.81585	26.2914	27.2841	26.7877	9.78772	0.00113137	6.23052	16.0975	4.31422	18	8.52968	1.67531	8.52415	1.79959
	B07		14.2658	16.7906	17.2349	17.107	16.0971	18.2657	17.1814	0.181417	0.881837	24.9571	26.4	25.6786	8.67856	0.00244058	27.6761			22	22.1733	6.4247	14.377	4.52889
	B08		16.0132	16.4662	16.8532	16.879	16.4442	17.9658	17.205	0.204975	0.867554	25.4276	26.4631	25.9454	8.94537	0.00202851	23.3819			2	32.022	8.07429	35.8176	3.49816
	B09		11.0372	13.4881	14.176	14.2268	12.9004	20.9457	16.9231	-0.0769485	1.05478	25.5847	29.4348	27.5097	10.5097	0.000685896	6.50271			6	60.5998	0.0532568	52.8707	5.65789
	B10		14.7872	15.4712	16.5901	16.5167	15.6162	18.6286	17.1224	0.122378	0.918672	25.6395	27.0578	26.3486	9.34862	0.00153386	16.6965
	C04	ZouTai	12.9567	15.063	16.2706	16.3859	14.7634	18.0065	16.385	-0.615045	1.53161	26.1794	26.6588	26.4191	9.41913	0.0014607	9.53704	11.5519	2.34029
	C05		14.7627	15.808	16.126	16.0854	15.5656	18.1815	16.8736	-0.126449	1.0916	26.5054	27.6187	27.0621	10.0621	0.000935436	8.56938
	C06		15.4441	15.3868	16.4195	16.8791	15.7501	18.1924	16.9713	-0.028741	1.02012	25.6547	26.1852	25.9199	8.91991	0.00206461	20.2389
	C07		13.334	14.3756	15.444	15.7184	14.3845	17.0466	15.7156	-1.28445	2.43589	26.1304	26.3	26.2152	9.21523	0.00168244	6.90686
	C08		13.7312	16.0038	16.708	17.0031	15.481	18.093	16.787	-0.212999	1.15909	26.1251	26.7349	26.43	9.43	0.00144973	12.5074
	C09	18-Cont	17.4639	16.9006	17.5327	18.0138	17.2991	18.394	17.8466	0.846575	0.556103	27.221	27.7497	27.4853	10.4853	0.000697584	12.5441	8.52968	1.67531
	C10		15.5601	16.0874	16.4826	16.6143	16.0434	18.2781	17.1608	0.160763	0.894552	26.1214	27.6662	26.8938	9.89384	0.00105113	11.7504
	C11		13.2845	15.4042	15.9402	16.1347	14.8763	18.1826	16.5294	-0.470556	1.38564	26.1214	27.2117	26.6666	9.66655	0.00123049	8.88028
	C12		12.8095	14.2913	15.0343	14.996	14.0451	18.4337	16.2394	-0.760645	1.69425	26.9723	28.1661	27.5692	10.5692	0.0006582	3.88491
	D01		14.0892	14.0536	14.2473	14.7061	14.1301	18.113	16.1215	-0.878486	1.83845	26.6427	27.2108	26.9267	9.92671	0.00102745	5.58871
	D07	ZouTai	16.1091	16.1609	16.3113	16.4913	16.1938	18.0227	17.1082	0.108217	0.927734	27.5782	27.9848	27.7815	10.7815	0.000568117	6.12371	8.52415	1.79959
	D08		15.1864	16.6533	17.9518	17.6871	16.5971	18.079	17.3381	0.338085	0.791091	27.7017	28.0863	27.894	10.894	0.000525502	6.64275
	D09		16.7567	16.6324	17.4171	17.0645	16.9354	18.2355	17.5854	0.585443	0.666445	26.7733	28.0342	27.4038	10.4038	0.000738164	11.0761
	D10		17.3155	17.4774	18.1338	17.9375	17.6422	18.0713	17.8568	0.856777	0.552185	26.8612	27.7516	27.3064	10.3064	0.000789723	14.3018
	D11		16.3585	16.2509	16.693	16.8008	16.4341	18.169	17.3016	0.301553	0.811379	29.0546	27.7993	28.4269	11.4269	0.000363203	4.47637
	D12	22-Cont	17.0196	17.7575	18.0194	18.0924	17.5988	19.1728	18.3858	1.38584	0.382668	25.8826	26.6385	26.2605	9.26053	0.00163043	42.607	22.1733	6.4247
	E01		14.9267	16.5472	17.0029	17.146	16.1589	18.6021	17.3805	0.380509	0.768167	25.8798	26.8013	26.3406	9.34059	0.00154242	20.0792
	E02		15.8259	17.0785	17.5054	17.4467	16.8033	18.2727	17.538	0.537964	0.688742	31.1726	26.0007	28.5866	11.5866	0.000325142	4.72082
	E03		16.6502	17.1178	17.7631	17.8375	17.177	19.1485	18.1628	1.16276	0.446658	26.3427	26.8313	26.587	9.58701	0.00130024	29.1105
	E04		15.4359	16.7402	17.0344	17.2666	16.4035	19.596	17.9997	0.99975	0.500087	27.1237	27.7655	27.4446	10.4446	0.000717569	14.3489
	E10	ZouTai	12.6556	14.3627	15.7169	15.8452	14.2451	19.3147	16.7799	-0.220083	1.1648	26.4957	27.0794	26.7876	9.78758	0.00113148	9.71389	14.377	4.52889
	E11		14.4286	15.0018	16.1764	16.1568	15.2023	18.7472	16.9747	-0.0252688	1.01767	25.688	25.9933	25.8407	8.84068	0.00218117	21.433
	E12		15.8576	15.8369	16.5247	16.5111	16.0731	18.8085	17.4408	0.440772	0.73674	34.787	26.0491	30.4181	13.4181	9.13613e-05	1.24008
	F01		14.9357	15.4776	15.7809	16.2277	15.3981	18.718	17.058	0.0580346	0.960572	26.7447	26.7256	26.7352	9.73515	0.00117335	12.2151
	F02		15.9243	16.8689	17.3043	17.6481	16.6992	18.6397	17.6694	0.669433	0.628754	26.0425	26.3319	26.1872	9.18722	0.00171542	27.2828
	F03	2-Cont	14.2471	15.5425	15.7326	15.6721	15.1741	18.9792	17.0766	0.0766244	0.948274	26.3101	26.8104	26.5603	9.56029	0.00132454	13.9679	32.022	8.07429
	F04		14.8582	16.6368	17.0716	17.1317	16.1889	18.9693	17.5791	0.579102	0.66938	26.045	26.3632	26.2041	9.20407	0.0016955	25.3294
	F05		15.8783	17.177	17.765	17.7285	16.9401	18.7538	17.8469	0.846941	0.555962	25.8875	26.2196	26.0535	9.05352	0.001882	33.8511
	F06		14.319	16.8029	17.4808	17.5704	16.2009	18.9439	17.5724	0.572428	0.672484	26.2978	26.1354	26.2166	9.21661	0.00168083	24.9944
	F07		15.3957	16.6191	17.7047	17.4418	16.5731	22.3279	19.4505	2.45053	0.182943	24.3375	29.2321	26.7848	9.78482	0.00113365	61.9671
	G01	ZouTai	16.1861	16.0476	16.3173	16.3906	16.1837	19.2169	17.7003	0.700276	0.615455	26.5586	26.3948	26.4767	9.47671	0.00140354	22.8049	35.8176	3.49816
	G02		16.1379	16.3495	17.7525	17.6104	16.7466	19.0438	17.8952	0.895215	0.537667	25.3899	26.2794	25.8347	8.83466	0.00219029	40.7369
	G03		17.0441	17.3085	18.0814	17.7819	17	18.8818	17.9409	0.940895	0.52091	26.0053	26.029	26.0171	9.01714	0.00193006	37.0518
	G04		15.8892	15.6996	15.9965	15.9629	15.8618	18.8522	17.357	0.356963	0.780807	24.7098	26.2863	25.498	8.49801	0.00276595	35.4243
	G05		16.0988	16.8704	16.4031	17.4244	16.4574	18.1537	17.3056	0.305585	0.809114	25.2353	25.0941	25.1647	8.16469	0.00348484	43.0698
	G06	6-Cont	16.9715	17.0314	17.7493	18.079	17.2507	17.7897	17.5202	0.520229	0.697261	24.9267	25.0562	24.9915	7.99146	0.00392943	56.3553	60.5998	8.86165
	G07		17.6358	17.446	18.2819	18.5095	17.7879	17.6814	17.7347	0.734654	0.600962	25.0036	24.9573	24.9804	7.98045	0.00395955	65.8868
	G08		15.7227	15.9015	16.2605	16.4878	15.9616	18.3742	17.1679	0.167867	0.890158	25.2979	25.8409	25.5694	8.56943	0.00263236	29.5719
	G09		17.3482	17.1227	17.6848	18.0766	17.3853	17.8403	17.6128	0.612784	0.653934	24.9521	24.6966	24.8243	7.82432	0.0044121	67.4701
	G10		17.1359	17.0976	17.5599	17.6472	17.2645	18.0754	17.67	0.669956	0.628526	24.022	25.1185	24.5703	7.57026	0.0052617	83.7149
	H04	ZouTai	16.9251	16.7098	17.1395	17.3855	16.9248	17.2511	17.0879	0.0879332	0.94087	24.4794	24.3874	24.4334	7.43336	0.00578543	61.4902	52.8707	5.65789
	H05		16.318	17.564	17.6472	18.1498	17.1764	17.7277	17.4521	0.452053	0.731002	24.3634	24.9312	24.6473	7.64732	0.00498799	68.235
	H06		15.7474	15.6495	15.6495	16.0418	15.6821	17.9128	16.7975	-0.202517	1.1507	25.2316	24.6092	24.9204	7.92039	0.00412786	35.8725
	H07		16.4557	16.6841	16.7539	16.8409	16.6313	18.9804	17.8058	0.80584	0.572029	25.0055	25.7323	25.3689	8.36888	0.00302493	52.8808
	H08		16.94	16.6009	17.0673	17.7514	16.8694	18.8724	17.8709	0.870892	0.546809	25.2087	26.0692	25.639	8.63897	0.00250849	45.875

## Sheet: Run Information
File Name	Arnt1-Liver_2014-11-09 21-21-21_BR003621.pcrd
Created By User	admin
Notes
ID
Run Started	11/09/2014 13:21:52 UTC
Run Ended	11/09/2014 14:27:50 UTC
Sample Vol	25
Lid Temp	105
Protocol File Name	百乐程序.prcl
Plate Setup File Name	Quick Plate_90-wells_SYBR Only.pltd
Base Serial Number	BR003621
Optical Head Serial Number	788BR03772
CFX Manager Version	3.1.1517.0823.
