# Supplementary material for: The Tibetan medicine Zuotai influences clock gene expression in the liver of mice
Source: PeerJ. 2016 Jan 26;4:e1632. doi: 10.7717/peerj.1632 (PMC4741069; doi:10.7717/peerj.1632)
Supplement: Supplemental Information 5 — Per1 raw data. [file peerj-04-1632-s005.xlsx]

## Sheet: 0
			Liv-B-actin					B-actin					Per1
		Group					average	2015-09-17	average	dCt	2^(-dCt)	Old	New	average	dCt	2^(-dCt)	%B-actinx100	Mean	SEM
	A03	10-Cont	18.2357	18.8895	19.0141	19.3075	18.7131	19.4741	19.0936	2.0936	0.234295	28.465	28.2261	28.3455	11.3455	0.000384287	16.4019	13.8487	3.76122		Cont-8		佐太-8
	A04		17.7402	17.9786	18.1217	18.377	17.9469	18.3362	18.1415	1.14154	0.453274	26.5308	27.0023	26.7665	9.76655	0.00114809	25.3288			6	11.3771	1.55559	16.9333	5.18425			7.98332
	A05		17.3937	18.21	18.3044	18.8204	17.9693	18.5086	18.239	1.23897	0.423676	27.513	27.752	27.6325	10.6325	0.00062995	14.8687			10	13.8487	3.76122	10.0065	4.37828			8.2582
	A06		18.1557	17.8527	18.513	19.0181	18.1738	17.5055	17.8396	0.839633	0.558786	32.5556	27.4113	29.9834	12.9834	0.000123479	2.20977			14	6.04463	2.12415	8.46938	0.924089
	A07		16.2077	17.183	17.3213	17.7615	16.904	19.4933	18.1986	1.19863	0.435688	27.926	28.2801	28.103	11.103	0.000454624	10.4346			18	37.1216	6.99801	69.9419	11.3177
	B01	ZouTai	15.6296	16.5081	16.0785	17.0254	16.0721	18.5304	17.3012	0.301229	0.811561	25.9161	25.7454	25.8307	8.83073	0.00219626	27.0622	10.0065	4.37828	22	48.2562	10.9258	30.5556	11.3177
	B02		15.2468	16.1346	16.6931	16.902	16.0248	18.2436	17.1342	0.13422	0.911162	26.9734	27.3581	27.1657	10.1657	0.000870594	9.55476			2	25.5012	4.00898	37.6161	5.85455
	B03		12.7732	13.9298	14.1455	14.2972	13.6162	18.38	15.9981	-1.00194	2.00269	27.6793	27.986	27.8327	10.8327	0.000548327	2.73794			6	11.3771	1.55559	16.9333	5.18425
	B04		12.3262	13.2785	13.6178	13.7043	13.0742	18.0545	15.5643	-1.43566	2.70507	26.5468	26.655	26.6009	9.60091	0.00128777	4.76059			10	13.8487	3.76122	10.0065	4.37828
	B05		13.7698	14.8257	15.2016	14.6781	14.599	18.2787	16.4389	-0.561109	1.4754	27.02	27.3036	27.1618	10.1618	0.000872966	5.9168			14	6.04463	2.12415	8.46938	0.924089
	B06	14-Cont	14.2094	13.3965	13.7906	13.9588	13.7988	18.4799	16.1394	-0.860642	1.81585	27.3945	28.0466	27.7206	10.7206	0.000592637	3.2637	6.04463	2.12415	18	37.1216	6.99801	69.9419	11.3177
	B07		14.2658	16.7906	17.2349	17.107	16.0971	18.2657	17.1814	0.181417	0.881837	27.3715	28.6688	28.0201	11.0201	0.000481517	5.46039			22	48.2562	10.9258	30.5556	7.97821
	B08		16.0132	16.4662	16.8532	16.879	16.4442	17.9658	17.205	0.204975	0.867554	26.3996	26.9814	26.6905	9.69048	0.00121025	13.9502			2	25.5012	4.00898	37.6161	5.85455
	B09		11.0372	13.4881	14.176	14.2268	12.9004	20.9457	16.9231	-0.0769485	1.05478	29.0039	30.2777	29.6408	12.6408	0.000156579	1.48446			6	11.3771	0.0532568	16.9333	5.18425
	B10		14.7872	15.4712	16.5901	16.5167	15.6162	18.6286	17.1224	0.122378	0.918672	27.5054	28.114	27.8097	10.8097	0.000557121	6.06441
	C04	ZouTai	12.9567	15.063	16.2706	16.3859	14.7634	18.0065	16.385	-0.615045	1.53161	27.0724	27.1188	27.0956	10.0956	0.000913941	5.9672	8.46938	0.924089
	C05		14.7627	15.808	16.126	16.0854	15.5656	18.1815	16.8736	-0.126449	1.0916	26.1462	27.0911	26.6187	9.61866	0.00127202	11.6528
	C06		15.4441	15.3868	16.4195	16.8791	15.7501	18.1924	16.9713	-0.028741	1.02012	26.9047	27.7771	27.3409	10.3409	0.000771063	7.55854
	C07		13.334	14.3756	15.444	15.7184	14.3845	17.0466	15.7156	-1.28445	2.43589	25.6441	26.2077	25.9259	8.92593	0.00205602	8.44053
	C08		13.7312	16.0038	16.708	17.0031	15.481	18.093	16.787	-0.212999	1.15909	26.5062	27.392	26.9491	9.94909	0.00101164	8.72784
	C09	18-Cont	17.4639	16.9006	17.5327	18.0138	17.2991	18.394	17.8466	0.846575	0.556103	26.2774	25.1081	25.6927	8.69275	0.0024167	43.4577	37.1216	6.99801
	C10		15.5601	16.0874	16.4826	16.6143	16.0434	18.2781	17.1608	0.160763	0.894552	24.582	24.4094	24.4957	7.49571	0.0055407	61.9383
	C11		13.2845	15.4042	15.9402	16.1347	14.8763	18.1826	16.5294	-0.470556	1.38564	25.1591	24.8147	24.9869	7.9869	0.00394188	28.448
	C12		12.8095	14.2913	15.0343	14.996	14.0451	18.4337	16.2394	-0.760645	1.69425	25.0189	24.8762	24.9475	7.94755	0.00405088	23.9096
	D01		14.0892	14.0536	14.2473	14.7061	14.1301	18.113	16.1215	-0.878486	1.83845	24.7852	24.4336	24.6094	7.60939	0.00512088	27.8544
	D07	ZouTai	16.1091	16.1609	16.3113	16.4913	16.1938	18.0227	17.1082	0.108217	0.927734	25.0327	24.8999	24.9663	7.9663	0.00399857	43.1005	69.9419	11.3177
	D08		15.1864	16.6533	17.9518	17.6871	16.5971	18.079	17.3381	0.338085	0.791091	24.9054	24.6638	24.7846	7.78461	0.00453522	57.3287
	D09		16.7567	16.6324	17.4171	17.0645	16.9354	18.2355	17.5854	0.585443	0.666445	24.1559	24.4124	24.2841	7.28411	0.006416	96.2721
	D10		17.3155	17.4774	18.1338	17.9375	17.6422	18.0713	17.8568	0.856777	0.552185	24.6962	24.3597	24.5279	7.52795	0.00541828	98.1245
	D11		16.3585	16.2509	16.693	16.8008	16.4341	18.169	17.3016	0.301553	0.811379	24.6576	24.9643	24.811	7.81096	0.00445315	54.8837
	D12	22-Cont	17.0196	17.7575	18.0194	18.0924	17.5988	19.1728	18.3858	1.38584	0.382668	25.306	25.2974	25.3017	8.30169	0.00316915	82.8174	48.2562	10.9258
	E01		14.9267	16.5472	17.0029	17.146	16.1589	18.6021	17.3805	0.380509	0.768167	25.5595	25.999	25.7793	8.77928	0.002276	29.6291
	E02		15.8259	17.0785	17.5054	17.4467	16.8033	18.2727	17.538	0.537964	0.688742	26.5902	24.9704	25.7803	8.78029	0.00227442	33.0227
	E03		16.6502	17.1178	17.7631	17.8375	17.177	19.1485	18.1628	1.16276	0.446658	25.3995	25.4195	25.4095	8.40949	0.00294098	65.8443
	E04		15.4359	16.7402	17.0344	17.2666	16.4035	19.596	17.9997	0.99975	0.500087	26.0182	26.7461	26.3821	9.38214	0.00149863	29.9674
	E10	ZouTai	12.6556	14.3627	15.7169	15.8452	14.2451	19.3147	16.7799	-0.220083	1.1648	25.644	26.0314	25.8377	8.83772	0.00218566	18.7642	30.5556	7.97821
	E11		14.4286	15.0018	16.1764	16.1568	15.2023	18.7472	16.9747	-0.0252688	1.01767	25.3991	25.4343	25.4167	8.41666	0.00292639	28.7558
	E12		15.8576	15.8369	16.5247	16.5111	16.0731	18.8085	17.4408	0.440772	0.73674	25.72	25.8762	25.7981	8.79813	0.00224646	30.4919
	F01		14.9357	15.4776	15.7809	16.2277	15.3981	18.718	17.058	0.0580346	0.960572	26.0854	26.9036	26.4945	9.49448	0.00138636	14.4327
	F02		15.9243	16.8689	17.3043	17.6481	16.6992	18.6397	17.6694	0.669433	0.628754	24.7234	25.3611	25.0423	8.04226	0.00379349	60.3335
	F03	2-Cont	14.2471	15.5425	15.7326	15.6721	15.1741	18.9792	17.0766	0.0766244	0.948274	27.0626	26.2004	26.6315	9.63146	0.00126079	13.2956	25.5012	4.00898
	F04		14.8582	16.6368	17.0716	17.1317	16.1889	18.9693	17.5791	0.579102	0.66938	25.9077	26.372	26.1398	9.13983	0.0017727	26.4827
	F05		15.8783	17.177	17.765	17.7285	16.9401	18.7538	17.8469	0.846941	0.555962	25.9864	26.1925	26.0894	9.08944	0.00183572	33.0188
	F06		14.319	16.8029	17.4808	17.5704	16.2009	18.9439	17.5724	0.572428	0.672484	25.3978	26.0769	25.7374	8.73737	0.00234309	34.8422
	F07		15.3957	16.6191	17.7047	17.4418	16.5731	22.3279	19.4505	2.45053	0.182943	27.5177	29.3342	28.426	11.426	0.000363447	19.8666
	G01	ZouTai	16.1861	16.0476	16.3173	16.3906	16.1837	19.2169	17.7003	0.700276	0.615455	25.8547	26.3962	26.1254	9.12541	0.00179051	29.0925	37.6161	5.85455
	G02		16.1379	16.3495	17.7525	17.6104	16.7466	19.0438	17.8952	0.895215	0.537667	26.6487	27.1045	26.8766	9.87658	0.00106378	19.7851
	G03		17.0441	17.3085	18.0814	17.7819	17	18.8818	17.9409	0.940895	0.52091	25.2988	25.9136	25.6062	8.60619	0.00256612	49.2624
	G04		15.8892	15.6996	15.9965	15.9629	15.8618	18.8522	17.357	0.356963	0.780807	24.9528	25.7285	25.3406	8.34063	0.00308476	39.5073
	G05		16.0988	16.8704	16.4031	17.4244	16.4574	18.1537	17.3056	0.305585	0.809114	24.666	25.208	24.937	7.937	0.00408062	50.4331
	G06	6-Cont	16.9715	17.0314	17.7493	18.079	17.2507	17.7897	17.5202	0.520229	0.697261	27.1484	26.5321	26.8402	9.84024	0.00109092	15.6457	11.3771	1.55559
	G07		17.6358	17.446	18.2819	18.5095	17.7879	17.6814	17.7347	0.734654	0.600962	27.6445	27.3593	27.5019	10.5019	0.00068962	11.4753
	G08		15.7227	15.9015	16.2605	16.4878	15.9616	18.3742	17.1679	0.167867	0.890158	27.7926	27.8173	27.8049	10.8049	0.000558971	6.27946
	G09		17.3482	17.1227	17.6848	18.0766	17.3853	17.8403	17.6128	0.612784	0.653934	27.4198	27.669	27.5444	10.5444	0.000669587	10.2394
	G10		17.1359	17.0976	17.5599	17.6472	17.2645	18.0754	17.67	0.669956	0.628526	27.1171	27.3434	27.2302	10.2302	0.000832511	13.2455
	H04	ZouTai	16.9251	16.7098	17.1395	17.3855	16.9248	17.2511	17.0879	0.0879332	0.94087	27.5243	27.0645	27.2944	10.2944	0.0007963	8.46345	16.9333	5.18425
	H05		16.318	17.564	17.6472	18.1498	17.1764	17.7277	17.4521	0.452053	0.731002	27.881	26.8601	27.3706	10.3706	0.000755348	10.3331
	H06		15.7474	15.6495	15.6495	16.0418	15.6821	17.9128	16.7975	-0.202517	1.1507	28.1938	26.1217	27.1578	10.1578	0.00087541	7.60761
	H07		16.4557	16.6841	16.7539	16.8409	16.6313	18.9804	17.8058	0.80584	0.572029	25.7535	26.2721	26.0128	9.01278	0.00193591	33.8428
	H08		16.94	16.6009	17.0673	17.7514	16.8694	18.8724	17.8709	0.870892	0.546809	26.0917	27.0055	26.5486	9.54863	0.00133529	24.4197

## Sheet: Run Information
File Name	Arnt1-Liver_2014-11-09 21-21-21_BR003621.pcrd
Created By User	admin
Notes
ID
Run Started	11/09/2014 13:21:52 UTC
Run Ended	11/09/2014 14:27:50 UTC
Sample Vol	25
Lid Temp	105
Protocol File Name	百乐程序.prcl
Plate Setup File Name	Quick Plate_90-wells_SYBR Only.pltd
Base Serial Number	BR003621
Optical Head Serial Number	788BR03772
CFX Manager Version	3.1.1517.0823.
