# Supplementary material for: The Tibetan medicine Zuotai influences clock gene expression in the liver of mice
Source: PeerJ. 2016 Jan 26;4:e1632. doi: 10.7717/peerj.1632 (PMC4741069; doi:10.7717/peerj.1632)
Supplement: Supplemental Information 6 — Bmal 1 raw data. [file peerj-04-1632-s006.xlsx]

## Sheet: 0
			Liv-B-actin								Liv-Arnt1
		Group						average	dCt	2^(-dCt)		2015-01-08		average	dCt	2^(-dCt)	%B-actin	Mean	SEM
	A03	10-Cont	18.2357	18.8895	19.0141	19.3075		18.8617	1.8617	0.275152	25.4697	24.0403		24.755	7.75502	0.00462919	1.68241	2.14308	0.913253		Cont-50		佐太-10
	A04		17.7402	17.9786	18.1217	18.377		18.0544	1.0544	0.481498	22.5154	22.2039		22.3596	5.35962	0.0243553	5.05823			6	2.63078	0.556723	1.28745	0.292292	50.11
	A05		17.3937	18.21	18.3044	18.8204		18.1821	1.18211	0.440706	23.2956	22.8677		23.0817	6.08166	0.0147651	3.35034			10	2.14308	0.913253	0.730079	0.277109	10.4834
	A06		18.1557	17.8527	18.513	19.0181		18.3849	1.38488	0.382922	27.9697	26.4612		27.2155	10.2155	0.00084107	0.219645			14	0.447256	0.206332	0.489283	0.0652391
	A07		16.2077	17.183	17.3213	17.7615		17.1184	0.11838	0.921221	25.5451	24.589		25.0671	8.06708	0.00372879	0.404766			18	0.0525244	0.0189296	0.122808	0.00830218
	B01	ZouTai	15.6296	16.5081	16.0785	17.0254		16.3104	-0.689611	1.61285	22.8103	22.0632		22.4367	5.43675	0.0230874	1.43147	0.730079	0.277109	22	0.205739	0.0478017	0.146305	0.00830218
	B02		15.2468	16.1346	16.6931	16.902		16.2441	-0.755872	1.68865	22.6976	22.1416		22.4196	5.41957	0.023364	1.38359			2	0.477107	0.131509	1.06728	0.225431
	B03		12.7732	13.9298	14.1455	14.2972		13.7864	-3.21359	9.27653	22.7151	22.0522		22.3836	5.38364	0.0239531	0.258212			6	2.63078	0.556723	1.28745	0.292292
	B04		12.3262	13.2785	13.6178	13.7043		13.2317	-3.76829	13.626	22.5726	22.1215		22.3471	5.34706	0.0245683	0.180305			10	2.14308	0.913253	0.730079	0.277109
	B05		13.7698	14.8257	15.2016	14.6781		14.6188	-2.38119	5.20965	22.9613	22.2309		22.5961	5.5961	0.0206731	0.396822			14	0.447256	0.206332	0.489283	0.0652391
	B06	14-Cont	14.2094	13.3965	13.7906	13.9588		13.8388	-3.16117	8.94552	25.0162	24.1639		24.5901	7.59007	0.00518993	0.0580171	0.447256	0.206332	18	0.0525244	0.0189296	0.122808	0.00830218
	B07		14.2658	16.7906	17.2349	17.107		16.3496	-0.650416	1.56962	23.3148	22.4061		22.8604	5.86044	0.017212	1.09657			22	0.205739	0.0478017	0.146305	0.03379
	B08		16.0132	16.4662	16.8532	16.879		16.5529	-0.447095	1.36329	24.036	23.221		23.6285	6.6285	0.010107	0.741365			2	0.477107	0.131509	1.06728	0.225431
	B09		11.0372	13.4881	14.176	14.2268		13.232	-3.76798	13.6231	26.6438	25.4748		26.0593	9.0593	0.00187447	0.0137595			6	2.63078	0.0532568	1.28745	0.292292
	B10		14.7872	15.4712	16.5901	16.5167		15.8413	-1.15871	2.23257	24.5059	23.6935		24.0997	7.09971	0.00729079	0.326565
	C04	ZouTai	12.9567	15.063	16.2706	16.3859		15.1691	-1.83094	3.55768	23.147	22.3791		22.763	5.76304	0.0184141	0.517588	0.489283	0.0652391
	C05		14.7627	15.808	16.126	16.0854		15.6955	-1.30448	2.46995	24.0748	23.369		23.7219	6.72191	0.00947338	0.383545
	C06		15.4441	15.3868	16.4195	16.8791		16.0324	-0.967621	1.95561	23.5031	22.7838		23.1435	6.14345	0.0141461	0.723357
	C07		13.334	14.3756	15.444	15.7184		14.718	-2.282	4.86352	23.271	22.4721		22.8715	5.87154	0.0170801	0.351187
	C08		13.7312	16.0038	16.708	17.0031		15.8615	-1.13846	2.20146	23.8764	23.3084		23.5924	6.5924	0.0103631	0.47074
	C09	18-Cont	17.4639	16.9006	17.5327	18.0138		17.4778	0.477772	0.718086	27.9518	26.5395		27.2456	10.2456	0.000823669	0.114703	0.0525244	0.0189296
	C10		15.5601	16.0874	16.4826	16.6143		16.1861	-0.813903	1.75796	27.1906	26.0298		26.6102	9.61021	0.00127949	0.0727827
	C11		13.2845	15.4042	15.9402	16.1347		15.1909	-1.80912	3.50428	26.5577	25.9466		26.2521	9.25212	0.00163997	0.0467989
	C12		12.8095	14.2913	15.0343	14.996		14.2828	-2.7172	6.57597	27.785	26.6693		27.2271	10.2271	0.000834313	0.0126873
	D01		14.0892	14.0536	14.2473	14.7061		14.2741	-2.72594	6.61591	27.4328	26.3985		26.9156	9.91564	0.00103537	0.0156496
	D07	ZouTai	16.1091	16.1609	16.3113	16.4913		16.2682	-0.731848	1.66077	26.6321	25.5354		26.0837	9.08373	0.001843	0.110973	0.122808	0.00830218
	D08		15.1864	16.6533	17.9518	17.6871		16.8696	-0.130379	1.09458	27.0965	26.1444		26.6205	9.62045	0.00127045	0.116067
	D09		16.7567	16.6324	17.4171	17.0645		16.9677	-0.0323259	1.02266	27.5352	26.0454		26.7903	9.79033	0.00112932	0.11043
	D10		17.3155	17.4774	18.1338	17.9375		17.7161	0.716059	0.608758	27.7159	26.378		27.0469	10.0469	0.000945305	0.155284
	D11		16.3585	16.2509	16.693	16.8008		16.5258	-0.474191	1.38914	26.8553	25.571		26.2132	9.21316	0.00168486	0.121288
	D12	22-Cont	17.0196	17.7575	18.0194	18.0924		17.7222	0.722235	0.606158	26.4675	25.3178		25.8926	8.89263	0.00210402	0.347108	0.205739	0.0478017
	E01		14.9267	16.5472	17.0029	17.146		16.4057	-0.594285	1.50972	26.408	25.5416		25.9748	8.97479	0.00198755	0.13165
	E02		15.8259	17.0785	17.5054	17.4467		16.9641	-0.0358635	1.02517	26.0638	24.9043		25.4841	8.48408	0.00279278	0.272421
	E03		16.6502	17.1178	17.7631	17.8375		17.3421	0.342142	0.788869	27.1189	25.5043		26.3116	9.31161	0.00157372	0.19949
	E04		15.4359	16.7402	17.0344	17.2666		16.6193	-0.380729	1.302	27.706	26.1802		26.9431	9.94309	0.00101586	0.0780229
	E10	ZouTai	12.6556	14.3627	15.7169	15.8452		14.6451	-2.35489	5.11557	26.1085	25.1717		25.6401	8.64012	0.00250648	0.048997	0.146305	0.03379
	E11		14.4286	15.0018	16.1764	16.1568		15.4409	-1.5591	2.94669	25.9335	24.8579		25.3957	8.39567	0.00296928	0.100767
	E12		15.8576	15.8369	16.5247	16.5111		16.1826	-0.817429	1.76226	25.3171	24.3632		24.8402	7.84019	0.00436384	0.247627
	F01		14.9357	15.4776	15.7809	16.2277		15.6055	-1.39452	2.62901	25.1038	24.3098		24.7068	7.70682	0.00478647	0.182063
	F02		15.9243	16.8689	17.3043	17.6481		16.9364	-0.0636049	1.04507	28.3527	24.2421		26.2974	9.29742	0.00158927	0.152073
	F03	2-Cont	14.2471	15.5425	15.7326	15.6721		15.2986	-1.70143	3.25224	25.0193	23.9101		24.4647	7.46469	0.00566114	0.174069	0.477107	0.131509
	F04		14.8582	16.6368	17.0716	17.1317		16.4246	-0.575406	1.4901	24.2371	23.3201		23.7786	6.77858	0.00910846	0.611266
	F05		15.8783	17.177	17.765	17.7285		17.1372	0.137202	0.909281	24.5487	23.9213		24.235	7.23498	0.00663826	0.730056
	F06		14.319	16.8029	17.4808	17.5704		16.5433	-0.456689	1.37239	24.1319	23.1541		23.643	6.64304	0.0100057	0.729069
	F07		15.3957	16.6191	17.7047	17.4418		16.7903	-0.2097	1.15645	27.0388	25.4804		26.2596	9.2596	0.00163148	0.141077
	G01	ZouTai	16.1861	16.0476	16.3173	16.3906		16.2354	-0.764595	1.69889	24.0814	22.9048		23.4931	6.49307	0.0111018	0.653471	1.06728	0.225431
	G02		16.1379	16.3495	17.7525	17.6104		16.9626	-0.037437	1.02629	24.3242	23.6649		23.9945	6.99454	0.00784212	0.764124
	G03		17.0441	17.3085	18.0814	17.7819		17.554	0.553989	0.681134	24.0297	23.0011		23.5154	6.5154	0.0109312	1.60485
	G04		15.8892	15.6996	15.9965	15.9629		15.887	-1.11295	2.16288	23.4728	22.7148		23.0938	6.09382	0.0146412	0.676931
	G05		16.0988	16.8704	16.4031	17.4244		16.6992	-0.300831	1.23185	23.1008	22.1631		22.632	5.63197	0.0201655	1.63701
	G06	6-Cont	16.9715	17.0314	17.7493	18.079		17.4578	0.457792	0.7281	23.6039	22.6804		23.1422	6.14216	0.0141588	1.94462	2.63078	0.556723
	G07		17.6358	17.446	18.2819	18.5095		17.9683	0.96831	0.511104	23.2847	22.1025		22.6936	5.69358	0.0193224	3.78052
	G08		15.7227	15.9015	16.2605	16.4878		16.0931	-0.906878	1.87498	23.3429	22.9052		23.1241	6.12409	0.0143372	0.764659
	G09		17.3482	17.1227	17.6848	18.0766		17.5581	0.558105	0.679194	23.1928	21.8208		22.5068	5.50681	0.021993	3.2381
	G10		17.1359	17.0976	17.5599	17.6472		17.3601	0.360136	0.779091	23.1067	21.3482		22.2275	5.22747	0.0266916	3.42599
	H04	ZouTai	16.9251	16.7098	17.1395	17.3855		17.04	0.0399831	0.972666	24.0005	22.4383		23.2194	6.21943	0.0134204	1.37976	1.28745	0.292292
	H05		16.318	17.564	17.6472	18.1498		17.4198	0.419766	0.747546	24.152	23.2188		23.6854	6.68541	0.00971605	1.29973
	H06		15.7474	15.6495	15.6495	16.0418		15.7721	-1.22795	2.34234	25.2077	23.7328		24.4703	7.47025	0.00563935	0.240758
	H07		16.4557	16.6841	16.7539	16.8409		16.6837	-0.316318	1.24515	23.3127	22.2567		22.7847	5.7847	0.0181398	1.45684
	H08		16.94	16.6009	17.0673	17.7514		17.0899	0.0899152	0.939578	23.1186	22.2634		22.691	5.691	0.0193571	2.06019

## Sheet: Run Information
File Name	Arnt1-Liver_2014-11-09 21-21-21_BR003621.pcrd
Created By User	admin
Notes
ID
Run Started	11/09/2014 13:21:52 UTC
Run Ended	11/09/2014 14:27:50 UTC
Sample Vol	25
Lid Temp	105
Protocol File Name	百乐程序.prcl
Plate Setup File Name	Quick Plate_90-wells_SYBR Only.pltd
Base Serial Number	BR003621
Optical Head Serial Number	788BR03772
CFX Manager Version	3.1.1517.0823.
