# Supplementary material for: The Tibetan medicine Zuotai influences clock gene expression in the liver of mice
Source: PeerJ. 2016 Jan 26;4:e1632. doi: 10.7717/peerj.1632 (PMC4741069; doi:10.7717/peerj.1632)
Supplement: Supplemental Information 8 — Clock raw data. [file peerj-04-1632-s008.xlsx]

## Sheet: 0
			Liv-B-actin								Liv-clock
		Group						average	dCt	2^(-dCt)				average	dCt	2^(-dCt)	%B-actin	Mean	SEM
	A03	10-Cont	18.2357	18.8895	19.0141	19.3075		18.8617	1.8617	0.275152	23.6794		26.9733	25.3264	8.32637	0.00311539	1.13224	2.1064	0.730999		Cont-6		佐太-3
	A04		17.7402	17.9786	18.1217	18.377		18.0544	1.0544	0.481498	22.0202		23.2576	22.6389	5.63892	0.0200686	4.16794			6	1.95687	0.355204	1.35539	0.302648			6.39778
	A05		17.3937	18.21	18.3044	18.8204		18.1821	1.18211	0.440706	22.6627		23.2849	22.9738	5.97381	0.0159112	3.6104			10	2.1064	0.730999	0.531765	0.215192			2.89277
	A06		18.1557	17.8527	18.513	19.0181		18.3849	1.38488	0.382922	27.7066		23.0784	25.3925	8.3925	0.00297581	0.777133			14	0.641577	0.26731	0.722399	0.116784
	A07		16.2077	17.183	17.3213	17.7615		17.1184	0.11838	0.921221	25.207		22.8058	24.0064	7.0064	0.00777794	0.844308			18	0.32924	0.108383	0.849222	0.210674
	B01	ZouTai	15.6296	16.5081	16.0785	17.0254		16.3104	-0.689611	1.61285	22.1299		23.3949	22.7624	5.76237	0.0184227	1.14225	0.531765	0.215192	22	0.562483	0.150997	0.468546	0.210674
	B02		15.2468	16.1346	16.6931	16.902		16.2441	-0.755872	1.68865	22.2578		23.6215	22.9396	5.93962	0.0162928	0.964841			2	0.537308	0.107638	0.91994	0.146911
	B03		12.7732	13.9298	14.1455	14.2972		13.7864	-3.21359	9.27653	22.2261		23.5518	22.889	5.88897	0.016875	0.181911			6	1.95687	0.355204	1.35539	0.302648
	B04		12.3262	13.2785	13.6178	13.7043		13.2317	-3.76829	13.626	22.2208		24.1786	23.1997	6.19969	0.0136052	0.0998478			10	2.1064	0.730999	0.531765	0.215192
	B05		13.7698	14.8257	15.2016	14.6781		14.6188	-2.38119	5.20965	22.2005		24.103	23.1518	6.15175	0.0140649	0.269979			14	0.641577	0.26731	0.722399	0.116784
	B06	14-Cont	14.2094	13.3965	13.7906	13.9588		13.8388	-3.16117	8.94552	23.0709		24.5803	23.8256	6.82556	0.00881658	0.0985586	0.641577	0.26731	18	0.32924	0.108383	0.849222	0.210674
	B07		14.2658	16.7906	17.2349	17.107		16.3496	-0.650416	1.56962	22.2612		23.2632	22.7622	5.76224	0.0184244	1.17381			22	0.562483	0.150997	0.468546	0.185508
	B08		16.0132	16.4662	16.8532	16.879		16.5529	-0.447095	1.36329	22.3867		23.1397	22.7632	5.76322	0.0184119	1.35055			2	0.537308	0.107638	0.91994	0.146911
	B09		11.0372	13.4881	14.176	14.2268		13.232	-3.76798	13.6231	25.4314		23.2652	24.3483	7.34829	0.00613685	0.0450475			6	1.95687	0.0532568	1.35539	0.302648
	B10		14.7872	15.4712	16.5901	16.5167		15.8413	-1.15871	2.23257	23.2719		23.4768	23.3743	6.37433	0.0120541	0.53992
	C04	ZouTai	12.9567	15.063	16.2706	16.3859		15.1691	-1.83094	3.55768	22.1498		23.2103	22.68	5.68004	0.0195046	0.548239	0.722399	0.116784
	C05		14.7627	15.808	16.126	16.0854		15.6955	-1.30448	2.46995	22.3981		23.3681	22.8831	5.88314	0.0169433	0.685978
	C06		15.4441	15.3868	16.4195	16.8791		16.0324	-0.967621	1.95561	22.254		22.7904	22.5222	5.52223	0.0217593	1.11266
	C07		13.334	14.3756	15.444	15.7184		14.718	-2.282	4.86352	22.0767		23.0321	22.5544	5.55441	0.0212792	0.437526
	C08		13.7312	16.0038	16.708	17.0031		15.8615	-1.13846	2.20146	22.3788		23.178	22.7784	5.7784	0.0182192	0.827595
	C09	18-Cont	17.4639	16.9006	17.5327	18.0138		17.4778	0.477772	0.718086	23.7616		25.6024	24.682	7.68201	0.0048695	0.678122	0.32924	0.108383
	C10		15.5601	16.0874	16.4826	16.6143		16.1861	-0.813903	1.75796	23.3222		24.4233	23.8727	6.87274	0.00853295	0.485389
	C11		13.2845	15.4042	15.9402	16.1347		15.1909	-1.80912	3.50428	23.3412		24.5952	23.9682	6.96821	0.00798654	0.227908
	C12		12.8095	14.2913	15.0343	14.996		14.2828	-2.7172	6.57597	24.112		23.7528	23.9324	6.93237	0.00818748	0.124506
	D01		14.0892	14.0536	14.2473	14.7061		14.2741	-2.72594	6.61591	23.403		24.3136	23.8583	6.85828	0.0086189	0.130275
	D07	ZouTai	16.1091	16.1609	16.3113	16.4913		16.2682	-0.731848	1.66077	23.366		26.2965	24.8312	7.83121	0.00439107	0.2644	0.849222	0.210674
	D08		15.1864	16.6533	17.9518	17.6871		16.8696	-0.130379	1.09458	23.1635		24.6229	23.8932	6.89322	0.00841269	0.768577
	D09		16.7567	16.6324	17.4171	17.0645		16.9677	-0.0323259	1.02266	23.0724		23.9749	23.5237	6.52369	0.0108686	1.06278
	D10		17.3155	17.4774	18.1338	17.9375		17.7161	0.716059	0.608758	23.4371		24.0674	23.7522	6.75224	0.00927627	1.5238
	D11		16.3585	16.2509	16.693	16.8008		16.5258	-0.474191	1.38914	23.2312		24.4572	23.8442	6.84416	0.00870365	0.62655
	D12	22-Cont	17.0196	17.7575	18.0194	18.0924		17.7222	0.722235	0.606158	24.1476		24.5445	24.346	7.34605	0.00614637	1.01399	0.562483	0.150997
	E01		14.9267	16.5472	17.0029	17.146		16.4057	-0.594285	1.50972	23.57		24.46	24.015	7.01497	0.00773186	0.512138
	E02		15.8259	17.0785	17.5054	17.4467		16.9641	-0.0358635	1.02517	23.4389		29.7673	26.6031	9.6031	0.00128582	0.125425
	E03		16.6502	17.1178	17.7631	17.8375		17.3421	0.342142	0.788869	24.2638		24.5045	24.3842	7.38417	0.00598611	0.758822
	E04		15.4359	16.7402	17.0344	17.2666		16.6193	-0.380729	1.302	24.6616		24.4939	24.5777	7.57771	0.00523459	0.402043
	E10	ZouTai	12.6556	14.3627	15.7169	15.8452		14.6451	-2.35489	5.11557	23.5848		24.6648	24.1248	7.12479	0.00716514	0.140065	0.468546	0.185508
	E11		14.4286	15.0018	16.1764	16.1568		15.4409	-1.5591	2.94669	23.8559		23.5905	23.7232	6.72319	0.00946495	0.321206
	E12		15.8576	15.8369	16.5247	16.5111		16.1826	-0.817429	1.76226	23.1532		25.6839	24.4185	7.41852	0.00584526	0.331691
	F01		14.9357	15.4776	15.7809	16.2277		15.6055	-1.39452	2.62901	23.1226		24.4042	23.7634	6.76341	0.00920475	0.350122
	F02		15.9243	16.8689	17.3043	17.6481		16.9364	-0.0636049	1.04507	22.9145		23.7208	23.3176	6.31764	0.0125372	1.19965
	F03	2-Cont	14.2471	15.5425	15.7326	15.6721		15.2986	-1.70143	3.25224	23.2027		24.6101	23.9064	6.90643	0.00833601	0.256316	0.537308	0.107638
	F04		14.8582	16.6368	17.0716	17.1317		16.4246	-0.575406	1.4901	22.6406		25.3844	24.0125	7.01249	0.00774518	0.519777
	F05		15.8783	17.177	17.765	17.7285		17.1372	0.137202	0.909281	23.054		24.7837	23.9188	6.91883	0.00826466	0.908923
	F06		14.319	16.8029	17.4808	17.5704		16.5433	-0.456689	1.37239	22.9135		25.0021	23.9578	6.95782	0.0080443	0.586153
	F07		15.3957	16.6191	17.7047	17.4418		16.7903	-0.2097	1.15645	24.9519		24.4515	24.7017	7.70168	0.00480356	0.415372
	G01	ZouTai	16.1861	16.0476	16.3173	16.3906		16.2354	-0.764595	1.69889	22.7257		24.9716	23.8487	6.84868	0.00867647	0.510713	0.91994	0.146911
	G02		16.1379	16.3495	17.7525	17.6104		16.9626	-0.037437	1.02629	22.9612		24.0462	23.5037	6.50371	0.0110202	1.07379
	G03		17.0441	17.3085	18.0814	17.7819		17	0	1	22.4757		24.0497	23.2627	6.26268	0.013024	1.3024
	G04		15.8892	15.6996	15.9965	15.9629		15.887	-1.11295	2.16288	22.2358		24.1028	23.1693	6.16929	0.013895	0.642429
	G05		16.0988	16.8704	16.4031	17.4244		16.6992	-0.300831	1.23185	22.3834		24.1064	23.2449	6.24492	0.0131854	1.07037
	G06	6-Cont	16.9715	17.0314	17.7493	18.079		17.4578	0.457792	0.7281	22.5283		23.4485	22.9884	5.98843	0.0157509	2.16328	1.95687	0.355204
	G07		17.6358	17.446	18.2819	18.5095		17.9683	0.96831	0.511104	22.4514		24.105	23.2782	6.27822	0.0128845	2.52091
	G08		15.7227	15.9015	16.2605	16.4878		16.0931	-0.906878	1.87498	22.5484		24.6684	23.6084	6.60837	0.010249	0.54662
	G09		17.3482	17.1227	17.6848	18.0766		17.5581	0.558105	0.679194	22.4298		23.5764	23.0031	6.00308	0.0155916	2.29561
	G10		17.1359	17.0976	17.5599	17.6472		17.3601	0.360136	0.779091	22.156		23.502	22.829	5.82898	0.0175915	2.25795
	H04	ZouTai	16.9251	16.7098	17.1395	17.3855		17.04	0.0399831	0.972666	23.2476		24.2102	23.7289	6.72891	0.00942748	0.969241	1.35539	0.302648
	H05		16.318	17.564	17.6472	18.1498		17.4198	0.419766	0.747546	23.0524		22.9602	23.0063	6.00633	0.0155566	2.08103
	H06		15.7474	15.6495	15.6495	16.0418		15.7721	-1.22795	2.34234	23.515		23.6411	23.578	6.57803	0.0104669	0.446856
	H07		16.4557	16.6841	16.7539	16.8409		16.6837	-0.316318	1.24515	22.2063		23.6254	22.9158	5.91584	0.0165636	1.33025
	H08		16.94	16.6009	17.0673	17.7514		17.0899	0.0899152	0.939578	22.2304		23.3108	22.7706	5.77059	0.018318	1.9496

## Sheet: Run Information
File Name	Arnt1-Liver_2014-11-09 21-21-21_BR003621.pcrd
Created By User	admin
Notes
ID
Run Started	11/09/2014 13:21:52 UTC
Run Ended	11/09/2014 14:27:50 UTC
Sample Vol	25
Lid Temp	105
Protocol File Name	百乐程序.prcl
Plate Setup File Name	Quick Plate_90-wells_SYBR Only.pltd
Base Serial Number	BR003621
Optical Head Serial Number	788BR03772
CFX Manager Version	3.1.1517.0823.
