# Supplementary material for: The Tibetan medicine Zuotai influences clock gene expression in the liver of mice
Source: PeerJ. 2016 Jan 26;4:e1632. doi: 10.7717/peerj.1632 (PMC4741069; doi:10.7717/peerj.1632)
Supplement: Supplemental Information 9 — Nr1d1 raw data. [file peerj-04-1632-s009.xlsx]

## Sheet: 0
			Liv-B-actin								Nr1d1
		Group						average	dCt	2^(-dCt)		第一次样本7月31号			average	dCt	2^(-dCt)	%B-actin	Mean	SEM
	A03	10-Cont	18.2357	18.8895	19.0141	19.3075		18.8617	1.8617	0.275152	28.0169	28.2306			28.1238	11.1238	0.000448136	0.162869	0.0924659	0.0251025		Cont-54		佐太-89
	A04		17.7402	17.9786	18.1217	18.377		18.0544	1.0544	0.481498	27.1171	28.8265			27.9718	10.9718	0.000497917	0.10341			6	0.0358692	0.00840118	0.0199559	0.00367049			54.4696
	A05		17.3937	18.21	18.3044	18.8204		18.1821	1.18211	0.440706	27.8744	28.4885			28.1815	11.1815	0.000430567	0.0976995			10	0.0924659	0.0251025	0.0488919	0.0181038			89.1383
	A06		18.1557	17.8527	18.513	19.0181		18.3849	1.38488	0.382922	32.6815				32.6815	15.6815	1.90278e-05	0.00496909			14	0.81597	0.385956	0.521526	0.123963
	A07		16.2077	17.183	17.3213	17.7615		17.1184	0.11838	0.921221	27.1829				27.1829	10.1829	0.000860258	0.0933824			18	0.4827	0.168851	1.15341	0.286558
	B01	ZouTai	15.6296	16.5081	16.0785	17.0254		16.3104	-0.689611	1.61285	28.5222	25.826			27.1741	10.1741	0.000865534	0.0536649	0.0488919	0.0181038	22	0.130066	0.0349506	0.090265	0.286558
	B02		15.2468	16.1346	16.6931	16.902		16.2441	-0.755872	1.68865	25.8796	26.0639			25.9718	8.97177	0.00199172	0.117947			2	0.0149803	0.00340807	0.0129395	0.00239411
	B03		12.7732	13.9298	14.1455	14.2972		13.7864	-3.21359	9.27653	26.0606	26.0776			26.0691	9.06912	0.00186176	0.0200695			6	0.0358692	0.00840118	0.0199559	0.00367049
	B04		12.3262	13.2785	13.6178	13.7043		13.2317	-3.76829	13.626	25.0661				25.0661	8.06609	0.00373134	0.027384			10	0.0924659	0.0251025	0.0488919	0.0181038
	B05		13.7698	14.8257	15.2016	14.6781		14.6188	-2.38119	5.20965	26.5621				26.5621	9.56205	0.00132293	0.0253937			14	0.81597	0.385956	0.521526	0.123963
	B06	14-Cont	14.2094	13.3965	13.7906	13.9588		13.8388	-3.16117	8.94552	23.1147	23.1433			23.129	6.12896	0.0142889	0.159732	0.81597	0.385956	18	0.4827	0.168851	1.15341	0.286558
	B07		14.2658	16.7906	17.2349	17.107		16.3496	-0.650416	1.56962	22.4882	22.4385			22.4633	5.46331	0.0226663	1.44406			22	0.130066	0.0349506	0.090265	0.033565
	B08		16.0132	16.4662	16.8532	16.879		16.5529	-0.447095	1.36329	22.1654	22.2167			22.1911	5.19105	0.027374	2.00793			2	0.0149803	0.00340807	0.0129395	0.00239411
	B09		11.0372	13.4881	14.176	14.2268		13.232	-3.76798	13.6231	25.6687				25.6687	8.66865	0.0024574	0.0180385			6	0.0358692	0.0532568	0.0199559	0.00367049
	B10		14.7872	15.4712	16.5901	16.5167		15.8413	-1.15871	2.23257	23.6369				23.6369	6.63687	0.0100486	0.450089
	C04	ZouTai	12.9567	15.063	16.2706	16.3859		15.1691	-1.83094	3.55768	23.7189	23.8098			23.7643	6.76433	0.00919886	0.258564	0.521526	0.123963
	C05		14.7627	15.808	16.126	16.0854		15.6955	-1.30448	2.46995	23.1132	23.2071			23.1601	6.16013	0.0139835	0.566144
	C06		15.4441	15.3868	16.4195	16.8791		16.0324	-0.967621	1.95561	23.812	23.9845			23.8982	6.89823	0.00838349	0.428689
	C07		13.334	14.3756	15.444	15.7184		14.718	-2.282	4.86352	22.7783				22.7783	5.77832	0.0182201	0.374628
	C08		13.7312	16.0038	16.708	17.0031		15.8615	-1.13846	2.20146	22.5351				22.5351	5.53512	0.0215657	0.979608
	C09	18-Cont	17.4639	16.9006	17.5327	18.0138		17.4778	0.477772	0.718086	24.0772	24.1277			24.1024	7.10244	0.007277	1.01339	0.4827	0.168851
	C10		15.5601	16.0874	16.4826	16.6143		16.1861	-0.813903	1.75796	23.2361	23.2636			23.2499	6.24986	0.0131403	0.747473
	C11		13.2845	15.4042	15.9402	16.1347		15.1909	-1.80912	3.50428	23.1493	23.9111			23.5302	6.53018	0.0108199	0.308761
	C12		12.8095	14.2913	15.0343	14.996		14.2828	-2.7172	6.57597	23.7763				23.7763	6.77627	0.00912306	0.138733
	D01		14.0892	14.0536	14.2473	14.7061		14.2741	-2.72594	6.61591	23.2032				23.2032	6.20319	0.0135723	0.205147
	D07	ZouTai	16.1091	16.1609	16.3113	16.4913		16.2682	-0.731848	1.66077	23.545	23.5989			23.572	6.57195	0.010511	0.632903	1.15341	0.286558
	D08		15.1864	16.6533	17.9518	17.6871		16.8696	-0.130379	1.09458	23.1979	23.4368			23.3174	6.31735	0.0125397	1.14562
	D09		16.7567	16.6324	17.4171	17.0645		16.9677	-0.0323259	1.02266	23.1195	22.9566			23.0381	6.03807	0.0152181	1.48809
	D10		17.3155	17.4774	18.1338	17.9375		17.7161	0.716059	0.608758	23.3283				23.3283	6.32832	0.0124447	2.04428
	D11		16.3585	16.2509	16.693	16.8008		16.5258	-0.474191	1.38914	24.3021				24.3021	7.30212	0.00633638	0.456137
	D12	22-Cont	17.0196	17.7575	18.0194	18.0924		17.7222	0.722235	0.606158	26.3149	27.0371			26.676	9.67595	0.0012225	0.20168	0.130066	0.0349506
	E01		14.9267	16.5472	17.0029	17.146		16.4057	-0.594285	1.50972	28.5146	26.7706			27.6426	10.6426	0.000625546	0.0414345
	E02		15.8259	17.0785	17.5054	17.4467		16.9641	-0.0358635	1.02517	25.7313	25.8882			25.8097	8.80974	0.00222845	0.217374
	E03		16.6502	17.1178	17.7631	17.8375		17.3421	0.342142	0.788869	27.0008				27.0008	10.0008	0.000976013	0.123723
	E04		15.4359	16.7402	17.0344	17.2666		16.6193	-0.380729	1.302	27.1819				27.1819	10.1819	0.000860866	0.0661188
	E10	ZouTai	12.6556	14.3627	15.7169	15.8452		14.6451	-2.35489	5.11557	26.9533	27.2335			27.0934	10.0934	0.000915359	0.0178936	0.090265	0.033565
	E11		14.4286	15.0018	16.1764	16.1568		15.4409	-1.5591	2.94669	26.5419	26.553			26.5475	9.5475	0.00133634	0.0453505
	E12		15.8576	15.8369	16.5247	16.5111		16.1826	-0.817429	1.76226	26.3242	26.4899			26.4071	9.40705	0.00147297	0.0835843
	F01		14.9357	15.4776	15.7809	16.2277		15.6055	-1.39452	2.62901	25.7285				25.7285	8.72846	0.0023576	0.0896765
	F02		15.9243	16.8689	17.3043	17.6481		16.9364	-0.0636049	1.04507	25.7991				25.7991	8.79905	0.00224503	0.21482
	F03	2-Cont	14.2471	15.5425	15.7326	15.6721		15.2986	-1.70143	3.25224	28.3638	28.2451			28.3045	11.3045	0.000395384	0.0121573	0.0149803	0.00340807
	F04		14.8582	16.6368	17.0716	17.1317		16.4246	-0.575406	1.4901	29.0168	29.3528			29.1848	12.1848	0.000214788	0.0144144
	F05		15.8783	17.177	17.765	17.7285		17.1372	0.137202	0.909281	29.0008	29.1448			29.0728	12.0728	0.00023212	0.0255279
	F06		14.319	16.8029	17.4808	17.5704		16.5433	-0.456689	1.37239	28.9742				28.9742	11.9742	0.000248547	0.0181105
	F07		15.3957	16.6191	17.7047	17.4418		16.7903	-0.2097	1.15645	31.1699				31.1699	14.1699	5.4253e-05	0.00469135
	G01	ZouTai	16.1861	16.0476	16.3173	16.3906		16.2354	-0.764595	1.69889	29.4008	29.7757			29.5882	12.5882	0.000162393	0.00955876	0.0129395	0.00239411
	G02		16.1379	16.3495	17.7525	17.6104		16.9626	-0.037437	1.02629	30.0176	30.78			30.3988	13.3988	9.2588e-05	0.00902163
	G03		17.0441	17.3085	18.0814	17.7819		17	0	1	29.8055	29.4643			29.6349	12.6349	0.00015722	0.015722
	G04		15.8892	15.6996	15.9965	15.9629		15.887	-1.11295	2.16288	29.2912				29.2912	12.2912	0.000199521	0.00922479
	G05		16.0988	16.8704	16.4031	17.4244		16.6992	-0.300831	1.23185	28.9048				28.9048	11.9048	0.000260788	0.0211704
	G06	6-Cont	16.9715	17.0314	17.7493	18.079		17.4578	0.457792	0.7281	29.0902	29.5881			29.3391	12.3391	0.000192999	0.0265072	0.0358692	0.00840118
	G07		17.6358	17.446	18.2819	18.5095		17.9683	0.96831	0.511104	29.3382	29.0483			29.1933	12.1933	0.000213531	0.0417784
	G08		15.7227	15.9015	16.2605	16.4878		16.0931	-0.906878	1.87498	29.2178	30.3526			29.7852	12.7852	0.000141666	0.00755558
	G09		17.3482	17.1227	17.6848	18.0766		17.5581	0.558105	0.679194	28.4876				28.4876	11.4876	0.00034824	0.0512725
	G10		17.1359	17.0976	17.5599	17.6472		17.3601	0.360136	0.779091	28.2629				28.2629	11.2629	0.000406937	0.0522323
	H04	ZouTai	16.9251	16.7098	17.1395	17.3855		17.04	0.0399831	0.972666	29.3887	29.5643			29.4765	12.4765	0.000175467	0.0180398	0.0199559	0.00367049
	H05		16.318	17.564	17.6472	18.1498		17.4198	0.419766	0.747546	29.6558	30.0394			29.8476	12.8476	0.000135672	0.018149
	H06		15.7474	15.6495	15.6495	16.0418		15.7721	-1.22795	2.34234	30.2769	28.2499			29.2634	12.2634	0.000203394	0.00868337
	H07		16.4557	16.6841	16.7539	16.8409		16.6837	-0.316318	1.24515	28.3352				28.3352	11.3352	0.000387058	0.0310853
	H08		16.94	16.6009	17.0673	17.7514		17.0899	0.0899152	0.939578	29.1253				29.1253	12.1253	0.000223829	0.0238223

## Sheet: Run Information
File Name	Arnt1-Liver_2014-11-09 21-21-21_BR003621.pcrd
Created By User	admin
Notes
ID
Run Started	11/09/2014 13:21:52 UTC
Run Ended	11/09/2014 14:27:50 UTC
Sample Vol	25
Lid Temp	105
Protocol File Name	百乐程序.prcl
Plate Setup File Name	Quick Plate_90-wells_SYBR Only.pltd
Base Serial Number	BR003621
Optical Head Serial Number	788BR03772
CFX Manager Version	3.1.1517.0823.
