# Supplementary material for: The Tibetan medicine Zuotai influences clock gene expression in the liver of mice
Source: PeerJ. 2016 Jan 26;4:e1632. doi: 10.7717/peerj.1632 (PMC4741069; doi:10.7717/peerj.1632)
Supplement: Supplemental Information 13 — Tef raw data. [file peerj-04-1632-s013.xlsx]

## Sheet: 0
			Liv-B-actin					B-actin				Liv-tef 09 15	Tef
		Group					average	2015-09-17	average	dCt	2^(-dCt)		tef	average	dCt	2^(-dCt)	%B-actinx100	Mean	SEM
	A03	10-Cont	18.2357	18.8895	19.0141	19.3075	18.7131	19.4741	19.4741	2.47411	0.179977	27.3544	27.3544	27.3544	10.3544	0.000763883	42.4433	33.3184	3.13382		Cont		佐太
	A04		17.7402	17.9786	18.1217	18.377	17.9469	18.3362	18.3362	1.33624	0.396052	26.4881	26.4881	26.4881	9.48807	0.00139253	35.1604			6	109.562	9.72913	119.158	14.4132			12.5384
	A05		17.3937	18.21	18.3044	18.8204	17.9693	18.5086	18.5086	1.50859	0.351455	27.1289	27.1289	27.1289	10.1289	0.000893084	25.411			10	33.3184	3.13382	54.9952	12.8346			6.55858
	A06		18.1557	17.8527	18.513	19.0181	18.1738	17.5055	17.5055	0.505456	0.704438	25.6021	25.6021	25.6021	8.60206	0.0025735	36.5326			14	171.745	30.5662	136.986	15.4741
	A07		16.2077	17.183	17.3213	17.7615	16.904	19.4933	19.4933	2.49327	0.177603	28.0237	28.0237	28.0237	11.0237	0.000480323	27.0447			18	417.76	36.1455	360.69	57.3278
	B01	ZouTai	15.6296	16.5081	16.0785	17.0254	16.0721	18.5304	18.5304	1.53039	0.346184	25.0971	25.0971	25.0971	8.09711	0.00365197	105.492	54.9952	12.8346	22	220.063	25.0229	349.977	57.3278
	B02		15.2468	16.1346	16.6931	16.902	16.0248	18.2436	18.2436	1.24361	0.422316	26.1671	26.1671	26.1671	9.1671	0.00173952	41.1899			2	246.03	20.2494	223.887	23.7221
	B03		12.7732	13.9298	14.1455	14.2972	13.6162	18.38	18.38	1.37996	0.384229	25.952	25.952	25.952	8.95203	0.00201916	52.5508			6	109.562	9.72913	119.158	14.4132
	B04		12.3262	13.2785	13.6178	13.7043	13.0742	18.0545	18.0545	1.0545	0.481464	26.1445	26.1445	26.1445	9.14454	0.00176693	36.6991			10	33.3184	3.13382	54.9952	12.8346
	B05		13.7698	14.8257	15.2016	14.6781	14.599	18.2787	18.2787	1.27874	0.412154	26.2794	26.2794	26.2794	9.27943	0.00160921	39.044			14	171.745	30.5662	136.986	15.4741
	B06	14-Cont	14.2094	13.3965	13.7906	13.9588	13.7988	18.4799	18.4799	1.47987	0.358522	23.9647	23.9647	23.9647	6.96466	0.00800622	223.312	171.745	30.5662	18	417.76	36.1455	360.69	57.3278
	B07		14.2658	16.7906	17.2349	17.107	16.0971	18.2657	18.2657	1.26572	0.415892	24.2529	24.2529	24.2529	7.25288	0.00655639	157.646			22	220.063	25.0229	349.977	34.4343
	B08		16.0132	16.4662	16.8532	16.879	16.4442	17.9658	17.9658	0.965752	0.512011	23.232	23.232	23.232	6.23203	0.0133037	259.832			2	246.03	20.2494	223.887	23.7221
	B09		11.0372	13.4881	14.176	14.2268	12.9004	20.9457	20.9457	3.94568	0.0648979	27.6715	27.6715	27.6715	10.6715	0.00061312	94.4745			6	109.562	0.0532568	119.158	14.4132
	B10		14.7872	15.4712	16.5901	16.5167	15.6162	18.6286	18.6286	1.6286	0.323402	24.9684	24.9684	24.9684	7.96841	0.00399273	123.46
	C04	ZouTai	12.9567	15.063	16.2706	16.3859	14.7634	18.0065	18.0065	1.00647	0.497761	24.646	24.646	24.646	7.64598	0.00499264	100.302	136.986	15.4741
	C05		14.7627	15.808	16.126	16.0854	15.5656	18.1815	18.1815	1.18154	0.44088	23.8747	23.8747	23.8747	6.87466	0.00852157	193.285
	C06		15.4441	15.3868	16.4195	16.8791	15.7501	18.1924	18.1924	1.19239	0.437576	24.4935	24.4935	24.4935	7.49354	0.00554908	126.814
	C07		13.334	14.3756	15.444	15.7184	14.3845	17.0466	17.0466	0.0465771	0.968231	23.396	23.396	23.396	6.39604	0.0118741	122.637
	C08		13.7312	16.0038	16.708	17.0031	15.481	18.093	18.093	1.09297	0.468794	24.232	24.232	24.232	7.23203	0.00665184	141.892
	C09	18-Cont	17.4639	16.9006	17.5327	18.0138	17.2991	18.394	18.394	1.39405	0.380496	23.0031	23.0031	23.0031	6.00308	0.0155917	409.773	417.76	36.1455
	C10		15.5601	16.0874	16.4826	16.6143	16.0434	18.2781	18.2781	1.27815	0.412324	22.7181	22.7181	22.7181	5.71808	0.018997	460.731
	C11		13.2845	15.4042	15.9402	16.1347	14.8763	18.1826	18.1826	1.18262	0.440551	22.421	22.421	22.421	5.42102	0.0233405	529.803
	C12		12.8095	14.2913	15.0343	14.996	14.0451	18.4337	18.4337	1.43365	0.370192	23.1956	23.1956	23.1956	6.19555	0.0136444	368.575
	D01		14.0892	14.0536	14.2473	14.7061	14.1301	18.113	18.113	1.11297	0.462341	23.0791	23.0791	23.0791	6.07913	0.014791	319.916
	D07	ZouTai	16.1091	16.1609	16.3113	16.4913	16.1938	18.0227	18.0227	1.02268	0.492203	23.3851	23.3851	23.3851	6.38512	0.0119643	243.077	360.69	57.3278
	D08		15.1864	16.6533	17.9518	17.6871	16.5971	18.079	18.079	1.07903	0.473349	23.0532	23.0532	23.0532	6.05321	0.0150592	318.141
	D09		16.7567	16.6324	17.4171	17.0645	16.9354	18.2355	18.2355	1.23549	0.424698	22.3445	22.3445	22.3445	5.34447	0.0246125	579.528
	D10		17.3155	17.4774	18.1338	17.9375	17.6422	18.0713	18.0713	1.07131	0.475887	23.1021	23.1021	23.1021	6.10214	0.014557	305.892
	D11		16.3585	16.2509	16.693	16.8008	16.4341	18.169	18.169	1.16897	0.444738	22.9777	22.9777	22.9777	5.97766	0.0158689	356.814
	D12	22-Cont	17.0196	17.7575	18.0194	18.0924	17.5988	19.1728	19.1728	2.17283	0.221776	24.2246	24.2246	24.2246	7.22459	0.00668624	301.487	220.063	25.0229
	E01		14.9267	16.5472	17.0029	17.146	16.1589	18.6021	18.6021	1.60208	0.329402	23.89	23.89	23.89	6.89003	0.0084313	255.958
	E02		15.8259	17.0785	17.5054	17.4467	16.8033	18.2727	18.2727	1.27265	0.413899	24.134	24.134	24.134	7.13398	0.00711964	172.014
	E03		16.6502	17.1178	17.7631	17.8375	17.177	19.1485	19.1485	2.1485	0.225547	24.9422	24.9422	24.9422	7.94225	0.0040658	180.264
	E04		15.4359	16.7402	17.0344	17.2666	16.4035	19.596	19.596	2.59599	0.165398	25.3093	25.3093	25.3093	8.30935	0.00315236	190.593
	E10	ZouTai	12.6556	14.3627	15.7169	15.8452	14.2451	19.3147	19.3147	2.31475	0.200998	24.5968	24.5968	24.5968	7.59675	0.00516593	257.015	349.977	34.4343
	E11		14.4286	15.0018	16.1764	16.1568	15.2023	18.7472	18.7472	1.74721	0.297878	23.3236	23.3236	23.3236	6.32356	0.0124859	419.161
	E12		15.8576	15.8369	16.5247	16.5111	16.0731	18.8085	18.8085	1.80847	0.285494	23.565	23.565	23.565	6.56495	0.0105621	369.96
	F01		14.9357	15.4776	15.7809	16.2277	15.3981	18.718	18.718	1.718	0.30397	23.8736	23.8736	23.8736	6.87362	0.00852773	280.545
	F02		15.9243	16.8689	17.3043	17.6481	16.6992	18.6397	18.6397	1.63971	0.320922	23.2022	23.2022	23.2022	6.20221	0.0135816	423.205
	F03	2-Cont	14.2471	15.5425	15.7326	15.6721	15.1741	18.9792	18.9792	1.9792	0.253631	24.05	24.05	24.05	7.04995	0.00754662	297.543	246.03	20.2494
	F04		14.8582	16.6368	17.0716	17.1317	16.1889	18.9693	18.9693	1.96932	0.255373	24.1037	24.1037	24.1037	7.10375	0.0072704	284.698
	F05		15.8783	17.177	17.765	17.7285	16.9401	18.7538	18.7538	1.75378	0.296524	24.3044	24.3044	24.3044	7.30441	0.00632634	213.35
	F06		14.319	16.8029	17.4808	17.5704	16.2009	18.9439	18.9439	1.94392	0.259909	24.3006	24.3006	24.3006	7.30059	0.00634313	244.052
	F07		15.3957	16.6191	17.7047	17.4418	16.5731	22.3279	22.3279	5.32792	0.0248964	28.0419	28.0419	28.0419	11.0419	0.000474298	190.509
	G01	ZouTai	16.1861	16.0476	16.3173	16.3906	16.1837	19.2169	19.2169	2.21689	0.215105	25.1705	25.1705	25.1705	8.17046	0.00347093	161.36	223.887	23.7221
	G02		16.1379	16.3495	17.7525	17.6104	16.7466	19.0438	19.0438	2.04382	0.24252	24.6724	24.6724	24.6724	7.67236	0.0049022	202.135
	G03		17.0441	17.3085	18.0814	17.7819	17	18.8818	18.8818	1.88179	0.271347	24.3394	24.3394	24.3394	7.3394	0.00617478	227.56
	G04		15.8892	15.6996	15.9965	15.9629	15.8618	18.8522	18.8522	1.85217	0.276976	24.3527	24.3527	24.3527	7.35273	0.00611796	220.884
	G05		16.0988	16.8704	16.4031	17.4244	16.4574	18.1537	18.1537	1.15373	0.44946	23.177	23.177	23.177	6.17703	0.0138206	307.494
	G06	6-Cont	16.9715	17.0314	17.7493	18.079	17.2507	17.7897	17.7897	0.789733	0.578451	23.9733	23.9733	23.9733	6.97334	0.00795819	137.578	109.562	9.72913
	G07		17.6358	17.446	18.2819	18.5095	17.7879	17.6814	17.6814	0.68138	0.623568	24.1133	24.1133	24.1133	7.1133	0.00722241	115.824
	G08		15.7227	15.9015	16.2605	16.4878	15.9616	18.3742	18.3742	1.37418	0.385771	25.1055	25.1055	25.1055	8.10546	0.00363088	94.1201
	G09		17.3482	17.1227	17.6848	18.0766	17.3853	17.8403	17.8403	0.84031	0.558524	24.7749	24.7749	24.7749	7.77492	0.00456578	81.7473
	G10		17.1359	17.0976	17.5599	17.6472	17.2645	18.0754	18.0754	1.07545	0.474523	24.4739	24.4739	24.4739	7.47394	0.00562495	118.539
	H04	ZouTai	16.9251	16.7098	17.1395	17.3855	16.9248	17.2511	17.2511	0.251069	0.840273	24.2598	24.2598	24.2598	7.25981	0.00652498	77.653	119.158	14.4132
	H05		16.318	17.564	17.6472	18.1498	17.1764	17.7277	17.7277	0.727701	0.603865	24.5136	24.5136	24.5136	7.51364	0.00547229	90.6211
	H06		15.7474	15.6495	15.6495	16.0418	15.6821	17.9128	17.9128	0.912833	0.531141	24.0046	24.0046	24.0046	7.0046	0.00778762	146.621
	H07		16.4557	16.6841	16.7539	16.8409	16.6313	18.9804	18.9804	1.98042	0.253417	25.1125	25.1125	25.1125	8.11254	0.00361311	142.576
	H08		16.94	16.6009	17.0673	17.7514	16.8694	18.8724	18.8724	1.87235	0.273127	25.0482	25.0482	25.0482	8.04821	0.00377788	138.319

## Sheet: Run Information
File Name	Arnt1-Liver_2014-11-09 21-21-21_BR003621.pcrd
Created By User	admin
Notes
ID
Run Started	11/09/2014 13:21:52 UTC
Run Ended	11/09/2014 14:27:50 UTC
Sample Vol	25
Lid Temp	105
Protocol File Name	百乐程序.prcl
Plate Setup File Name	Quick Plate_90-wells_SYBR Only.pltd
Base Serial Number	BR003621
Optical Head Serial Number	788BR03772
CFX Manager Version	3.1.1517.0823.
